# Supplementary material for: Ion Separation Together with Water Purification via a New Type of Nanotube: A Molecular Dynamics Study
Source: Int J Mol Sci. 2023 Apr 3;24(7):6677. doi: 10.3390/ijms24076677 (PMC10094855; doi:10.3390/ijms24076677)
Supplement: Supplementary file 1 [file ijms-24-06677-s001.zip]

Archive with 6 entries (6 files):
- Movie 1-A30-E=13.8 -C=0.6-at 300K-during [0, 200]ps.avi
- Movie 2-A30-E=6.9 -C=0.6-at 300K-during [3000, 3700]ps.avi
- Movie 3-A30-E=6.9 -C=0.6-at 300K-during [0, 500]ps.avi
- Movie 4-A26-E=6.9 -C=0.6-at 300K-during [1600, 2000]ps.avi
- Movie 5-A30-E=6.9 -C=1-at 300K-during [3000, 3700]ps.avi
- The 3D geomtry of the present model.jpg
